# Supplementary material for: Spectralis Optical Coherence Tomography for Evaluating Ocular Hypertensive and Glaucoma Suspect Eyes: Real-World Data from Taiwan
Source: Diagnostics (Basel). 2025 May 15;15(10):1256. doi: 10.3390/diagnostics15101256 (PMC12110584; doi:10.3390/diagnostics15101256)
Supplement: Supplementary file 1 [file diagnostics-15-01256-s001.zip]

Archive with 2 entries (2 files):
- Eye, Table S1.pdf
- Eye, Table S2.pdf
